# Supplementary material for: Efficacy of Gut Microbiome-Targeted Interventions on Mental Health Symptoms in Women Across Key Hormonal Life Stages: A Systematic Review and Meta-Analysis of Randomized Controlled Trials
Source: Healthcare (Basel). 2025 Nov 10;13(22):2851. doi: 10.3390/healthcare13222851 (PMC12652156; doi:10.3390/healthcare13222851)
Supplement: Supplementary file 1 [file healthcare-13-02851-s001.zip]

Archive with 2 entries (2 files):
- healthcare-3934528-Supplementary File 1.pdf
- healthcare-3934528-Supplementary File 2.pdf
